# Supplementary material for: Comparative genomics and virulome analysis reveal unique features associated with clinical strains of Klebsiella pneumoniae and Klebsiella quasipneumoniae from Trinidad, West Indies
Source: PLoS One. 2023 Jul 10;18(7):e0283583. doi: 10.1371/journal.pone.0283583 (PMC10332597; doi:10.1371/journal.pone.0283583)
Supplement: S1 Table — (XLSX) [file pone.0283583.s001.xlsx]

## Sheet: Origin of local isolates
Table S1. Clinical isolates used in this study
Isolate	Year of Isolation	Patient gender	Clinical specimen	Service unit	Phenotype	Genes identified using PCR
Species identity PCR confirmed as K. pneumoniae
H1_6	2015	Female	Wound Swab	Adult Ward	Non-ESBL/Non-Carbapenemase	blaSHV, fimH, kfu, uge
H1_20	2015	Female	Urine	Antenatal Clinic	Non-ESBL/Non-Carbapenemase	blaSHV, fimH, uge
H1_36	2016	Female	Urine	Accident and Emergency	Extended Spectrum Beta-Lactamase	blaTEM, fimH, uge
H2_26	2016	Male	Wound Swab	Adult Ward	ESBL+Carbapenemase	blaTEM, blaSHV, blaCTX-M, fimH, uge
H2_41	2016	Male	Urine	Accident and Emergency	Extended Spectrum Beta-Lactamase positive	blaSHV, blaCTX-M, uge
H2_55	2016	Male	Urine	National Organ Transplant Unit	Carbapenemase	blaSHV, fimH, K2, uge
H2_81	2017	Female	Wound Swab	Adult Surgical Ward	ESBL+Carbapenemase	blaTEM, blaSHV, blaCTX-M, fimH, K2, uge
H3_42	2017	Unknown	Urine	Adult Ward	Non-ESBL/Non-Carbapenemase	Resistance genes undetected using PCR, fimH, uge
H3_66	2017	Female	Sputum	Accident and Emergency	Extended Spectrum Beta-Lactamase	blaTEM, blaSHV, blaCTX-M, fimH, kfu, uge
Unidentified Species using PCR
H1_16	2015	Female	Urine	Accident and Emergency

## Sheet: Origin of reference strains
Table 3.2. Origin of reference strains
Strain	ST	Country			K. quasipneumoniae and K. variicola reference strains
5012STDY7312578	528	Caribbean			Strain	Species
5012STDY7312603	15	Caribbean			KqPF26	K. quasipneumoniae
5012STDY7312671	86	Caribbean			FDAARGOS_1503	K. quasipneumoniae
5012STDY7312678	528	Caribbean			G4584	K. quasipneumoniae
5012STDY7312691	11	Caribbean			JNQH473	K. quasipneumoniae
5012STDY7312697	15	Caribbean			ATCC 700603	K. quasipneumoniae
5012STDY7312699	15	Caribbean			FDAARGOS_93	K. quasipneumoniae
5012STDY7312700	11	Caribbean			KqPF9	K. quasipneumoniae
5012STDY7312703	307	Caribbean			KPC142	K. quasipneumoniae
5012STDY7312707	15	Caribbean			JCM 12419	K. variicola
5012STDY7312708	11	Caribbean			F2R9	K. variicola
5012STDY7312709	15	Caribbean			X39	K. variicola
5012STDY7312716	11	Caribbean			JNQH579	K. variicola
5012STDY7312727	15	Caribbean			KPN029	K. variicola
5012STDY7312735	11	Caribbean			WCHKP19	K. variicola
5012STDY7312742	86	Caribbean			AJ292	K. variicola
5012STDY7312745	11	Caribbean
5012STDY7312755	11	Caribbean
5012STDY7626364	11	Caribbean
5012STDY7626373	11	Caribbean
5012STDY7626377	11	Caribbean
5012STDY7626380	307	Caribbean
5012STDY7626386	307	Caribbean
5012STDY7626388	11	Caribbean
5012STDY7626395	11	Caribbean
5012STDY7626396	11	Caribbean
5012STDY7626397	11	Caribbean
5012STDY7626400	86	Caribbean
5012STDY7626401	307	Caribbean
5012STDY7626415	307	Caribbean
5012STDY7626420	111	Caribbean
5012STDY7626421	307	Caribbean
5012STDY7626428	11	Caribbean
5012STDY7626431	307	Caribbean
5012STDY7626433	528	Caribbean
5012STDY7626435	11	Caribbean
5012STDY7626437	307	Caribbean
5012STDY7626441	11	Caribbean
CG43	86	Taiwan
e1602	15	Republic of Ireland
HS11286	11	China
K1296	111	UK
K1679	15	UK
K1765	280	UK
K2206	111	UK
K2708	15	UK
K2729	307	UK
LKP817909	194	Greece
SCKP020079	11	China

## Sheet: SNP matrix
	5012STDY7312578/1-188381	5012STDY7312603/1-188381	5012STDY7312671/1-188381	5012STDY7312678/1-188381	5012STDY7312691/1-188381	5012STDY7312697/1-188381	5012STDY7312699/1-188381	5012STDY7312700/1-188381	5012STDY7312703/1-188381	5012STDY7312707/1-188381	5012STDY7312708/1-188381	5012STDY7312709/1-188381	5012STDY7312716/1-188381	5012STDY7312727/1-188381	5012STDY7312735/1-188381	5012STDY7312742/1-188381	5012STDY7312745/1-188381	5012STDY7312755/1-188381	5012STDY7626364/1-188381	5012STDY7626373/1-188381	5012STDY7626377/1-188381	5012STDY7626380/1-188381	5012STDY7626386/1-188381	5012STDY7626388/1-188381	5012STDY7626395/1-188381	5012STDY7626396/1-188381	5012STDY7626397/1-188381	5012STDY7626400/1-188381	5012STDY7626401/1-188381	5012STDY7626415/1-188381	5012STDY7626420/1-188381	5012STDY7626421/1-188381	5012STDY7626428/1-188381	5012STDY7626431/1-188381	5012STDY7626433/1-188381	5012STDY7626435/1-188381	5012STDY7626437/1-188381	5012STDY7626441/1-188381	AJ292/1-188381	ATCC700603/1-188381	CG43/1-188381	F2R9/1-188381	FDAARGOS_1503/1-188381	FDAARGOS_93/1-188381	G4584/1-188381	H1_16_assembly/1-188381	H1_20_assembly/1-188381	H1_36_assembly/1-188381	H1_6_assembly/1-188381
5012STDY7312578/1-188381	0	17842	17187	103	16450	17962	17956	16423	17156	17820	16407	17816	16460	17806	16429	17200	16442	16444	16450	16450	16442	17148	17178	16436	16442	16435	16436	17213	17176	17155	17389	17146	16436	17154	2689	16442	17154	16437	63434	66243	17155	63289	67311	66253	66106	66265	17446	17821	17470
5012STDY7312603/1-188381	17842	0	17313	17843	16840	8781	8771	16813	17351	1326	16797	1317	16782	1262	16819	17330	16832	16836	16840	16840	16832	17343	17381	16826	16832	16825	16826	17332	17379	17352	17883	17343	16826	17353	17836	16832	17355	16827	63810	66373	17280	63729	67441	66383	66323	66449	17641	1330	17826
5012STDY7312671/1-188381	17187	17313	0	17191	16334	17377	17373	16309	16805	17336	16293	17332	16290	17324	16315	190	16328	16332	16334	16334	16328	16805	16831	16322	16328	16321	16322	278	16829	16808	17127	16803	16322	16805	17281	16328	16807	16323	63617	66193	156	63550	67217	66203	66104	66280	17099	17337	17091
5012STDY7312678/1-188381	103	17843	17191	0	16449	17965	17959	16422	17157	17821	16406	17817	16459	17807	16428	17204	16441	16443	16449	16449	16441	17149	17179	16435	16441	16434	16435	17217	17177	17156	17392	17147	16435	17155	2686	16441	17155	16436	63431	66241	17159	63287	67312	66251	66104	66263	17447	17822	17473
5012STDY7312691/1-188381	16450	16840	16334	16449	0	16957	16951	71	16078	16846	67	16842	1481	16834	77	16346	102	32	0	0	28	16076	16088	84	28	83	84	16351	16086	16085	16656	16074	84	16066	16479	90	16068	33	55880	57458	16303	55874	58396	57468	57368	57594	16427	16847	16677
5012STDY7312697/1-188381	17962	8781	17377	17965	16957	0	22	16932	17530	8419	16916	8410	16911	8403	16938	17396	16951	16955	16957	16957	16951	17526	17562	16945	16951	16944	16945	17400	17560	17533	17763	17526	16945	17538	17983	16951	17534	16946	64004	66433	17347	63898	67546	66443	66383	66509	17693	8421	17772
5012STDY7312699/1-188381	17956	8771	17373	17959	16951	22	0	16926	17524	8411	16910	8402	16905	8395	16932	17392	16945	16949	16951	16951	16945	17520	17556	16939	16945	16938	16939	17396	17554	17527	17761	17520	16939	17532	17979	16945	17528	16940	63998	66425	17343	63888	67540	66435	66375	66501	17685	8413	17768
5012STDY7312700/1-188381	16423	16813	16309	16422	71	16932	16926	0	16051	16819	38	16815	1454	16807	26	16321	73	65	71	71	61	16049	16061	33	61	32	33	16326	16059	16058	16629	16047	33	16039	16452	39	16041	56	55853	57435	16278	55847	58369	57445	57345	57569	16400	16820	16652
5012STDY7312703/1-188381	17156	17351	16805	17157	16078	17530	17524	16051	0	17418	16035	17412	16108	17404	16057	16822	16070	16074	16078	16078	16070	64	115	16064	16070	16063	16064	16826	110	35	17201	24	16064	84	17191	16070	90	16065	63344	66114	16778	63268	67069	66124	66004	66249	17022	17418	17175
5012STDY7312707/1-188381	17820	1326	17336	17821	16846	8419	8411	16819	17418	0	16803	117	16808	144	16825	17353	16838	16842	16846	16846	16838	17410	17448	16832	16838	16831	16832	17355	17446	17419	17844	17414	16832	17420	17877	16838	17422	16833	63893	66405	17307	63829	67460	66415	66354	66473	17695	44	17814
5012STDY7312708/1-188381	16407	16797	16293	16406	67	16916	16910	38	16035	16803	0	16799	1438	16791	44	16305	57	61	67	67	57	16033	16045	51	57	50	51	16310	16043	16042	16613	16031	51	16023	16436	57	16025	52	55837	57419	16262	55831	58353	57429	57329	57553	16384	16804	16636
5012STDY7312709/1-188381	17816	1317	17332	17817	16842	8410	8402	16815	17412	117	16799	0	16804	135	16821	17349	16834	16838	16842	16842	16834	17404	17442	16828	16834	16827	16828	17351	17440	17413	17840	17408	16828	17414	17873	16834	17416	16829	63892	66400	17299	63826	67457	66410	66354	66473	17685	121	17812
5012STDY7312716/1-188381	16460	16782	16290	16459	1481	16911	16905	1454	16108	16808	1438	16804	0	16793	1460	16302	1473	1477	1481	1481	1473	16106	16118	1467	1473	1466	1467	16305	16116	16115	16612	16106	1467	16096	16542	1473	16098	1468	55913	57452	16259	55896	58424	57462	57355	57599	16408	16809	16599
5012STDY7312727/1-188381	17806	1262	17324	17807	16834	8403	8395	16807	17404	144	16791	135	16793	0	16813	17341	16826	16830	16834	16834	16826	17396	17434	16820	16826	16819	16820	17343	17432	17405	17838	17400	16820	17406	17859	16826	17408	16821	63873	66386	17291	63809	67450	66396	66338	66459	17674	148	17800
5012STDY7312735/1-188381	16429	16819	16315	16428	77	16938	16932	26	16057	16825	44	16821	1460	16813	0	16327	79	71	77	77	67	16055	16067	37	67	36	37	16332	16065	16064	16635	16053	37	16045	16458	43	16047	62	55859	57441	16284	55853	58375	57451	57351	57575	16406	16826	16658
5012STDY7312742/1-188381	17200	17330	190	17204	16346	17396	17392	16321	16822	17353	16305	17349	16302	17341	16327	0	16340	16344	16346	16346	16340	16822	16848	16334	16340	16333	16334	295	16846	16825	17141	16820	16334	16822	17294	16340	16824	16335	63622	66201	152	63558	67225	66211	66118	66290	17118	17354	17105
5012STDY7312745/1-188381	16442	16832	16328	16441	102	16951	16945	73	16070	16838	57	16834	1473	16826	79	16340	0	96	102	102	92	16068	16080	84	92	83	84	16345	16078	16077	16648	16066	84	16058	16471	90	16060	87	55869	57454	16297	55865	58387	57464	57364	57588	16419	16839	16671
5012STDY7312755/1-188381	16444	16836	16332	16443	32	16955	16949	65	16074	16842	61	16838	1477	16830	71	16344	96	0	32	32	22	16072	16084	78	22	77	78	16349	16082	16081	16652	16070	78	16062	16473	84	16064	27	55876	57456	16301	55870	58392	57466	57366	57590	16421	16843	16675
5012STDY7626364/1-188381	16450	16840	16334	16449	0	16957	16951	71	16078	16846	67	16842	1481	16834	77	16346	102	32	0	0	28	16076	16088	84	28	83	84	16351	16086	16085	16656	16074	84	16066	16479	90	16068	33	55880	57458	16303	55874	58396	57468	57368	57594	16427	16847	16677
5012STDY7626373/1-188381	16450	16840	16334	16449	0	16957	16951	71	16078	16846	67	16842	1481	16834	77	16346	102	32	0	0	28	16076	16088	84	28	83	84	16351	16086	16085	16656	16074	84	16066	16479	90	16068	33	55880	57458	16303	55874	58396	57468	57368	57594	16427	16847	16677
5012STDY7626377/1-188381	16442	16832	16328	16441	28	16951	16945	61	16070	16838	57	16834	1473	16826	67	16340	92	22	28	28	0	16068	16080	74	18	73	74	16345	16078	16077	16648	16066	74	16058	16471	80	16060	23	55872	57452	16297	55866	58388	57462	57362	57586	16419	16839	16671
5012STDY7626380/1-188381	17148	17343	16805	17149	16076	17526	17520	16049	64	17410	16033	17404	16106	17396	16055	16822	16068	16072	16076	16076	16068	0	115	16062	16068	16061	16062	16826	110	63	17195	58	16062	56	17181	16068	90	16063	63342	66113	16778	63268	67063	66123	66003	66246	17020	17410	17169
5012STDY7626386/1-188381	17178	17381	16831	17179	16088	17562	17556	16061	115	17448	16045	17442	16118	17434	16067	16848	16080	16084	16088	16088	16080	115	0	16074	16080	16073	16074	16852	9	114	17233	109	16074	103	17213	16080	107	16075	63363	66126	16804	63285	67071	66136	66006	66255	17060	17448	17207
5012STDY7626388/1-188381	16436	16826	16322	16435	84	16945	16939	33	16064	16832	51	16828	1467	16820	37	16334	84	78	84	84	74	16062	16074	0	74	9	16	16337	16072	16071	16642	16060	10	16052	16465	16	16054	69	55866	57448	16291	55858	58382	57458	57358	57582	16413	16833	16665
5012STDY7626395/1-188381	16442	16832	16328	16441	28	16951	16945	61	16070	16838	57	16834	1473	16826	67	16340	92	22	28	28	18	16068	16080	74	0	73	74	16345	16078	16077	16648	16066	74	16058	16471	80	16060	23	55872	57452	16297	55866	58388	57462	57362	57586	16419	16839	16671
5012STDY7626396/1-188381	16435	16825	16321	16434	83	16944	16938	32	16063	16831	50	16827	1466	16819	36	16333	83	77	83	83	73	16061	16073	9	73	0	15	16338	16071	16070	16641	16059	1	16051	16464	15	16053	68	55865	57447	16290	55857	58381	57457	57357	57581	16412	16832	16664
5012STDY7626397/1-188381	16436	16826	16322	16435	84	16945	16939	33	16064	16832	51	16828	1467	16820	37	16334	84	78	84	84	74	16062	16074	16	74	15	0	16339	16072	16071	16641	16060	16	16052	16465	22	16054	69	55866	57448	16291	55858	58382	57458	57358	57582	16413	16833	16664
5012STDY7626400/1-188381	17213	17332	278	17217	16351	17400	17396	16326	16826	17355	16310	17351	16305	17343	16332	295	16345	16349	16351	16351	16345	16826	16852	16337	16345	16338	16339	0	16850	16829	17146	16824	16339	16826	17303	16345	16828	16340	63646	66208	262	63580	67233	66218	66121	66297	17125	17356	17110
5012STDY7626401/1-188381	17176	17379	16829	17177	16086	17560	17554	16059	110	17446	16043	17440	16116	17432	16065	16846	16078	16082	16086	16086	16078	110	9	16072	16078	16071	16072	16850	0	109	17231	104	16072	98	17211	16078	102	16073	63361	66122	16802	63283	67069	66132	66004	66253	17058	17446	17205
5012STDY7626415/1-188381	17155	17352	16808	17156	16085	17533	17527	16058	35	17419	16042	17413	16115	17405	16064	16825	16077	16081	16085	16085	16077	63	114	16071	16077	16070	16071	16829	109	0	17202	29	16071	83	17190	16077	89	16072	63349	66120	16781	63273	67074	66130	66010	66253	17027	17419	17176
5012STDY7626420/1-188381	17389	17883	17127	17392	16656	17763	17761	16629	17201	17844	16613	17840	16612	17838	16635	17141	16648	16652	16656	16656	16648	17195	17233	16642	16648	16641	16641	17146	17231	17202	0	17193	16642	17207	17616	16648	17209	16643	63778	66316	17100	63693	67426	66326	66123	66310	16820	17845	1012
5012STDY7626421/1-188381	17146	17343	16803	17147	16074	17526	17520	16047	24	17414	16031	17408	16106	17400	16053	16820	16066	16070	16074	16074	16066	58	109	16060	16066	16059	16060	16824	104	29	17193	0	16060	78	17185	16066	84	16061	63339	66113	16776	63263	67065	66123	66003	66246	17020	17414	17167
5012STDY7626428/1-188381	16436	16826	16322	16435	84	16945	16939	33	16064	16832	51	16828	1467	16820	37	16334	84	78	84	84	74	16062	16074	10	74	1	16	16339	16072	16071	16642	16060	0	16052	16465	16	16054	69	55866	57448	16291	55858	58382	57458	57358	57582	16413	16833	16665
5012STDY7626431/1-188381	17154	17353	16805	17155	16066	17538	17532	16039	84	17420	16023	17414	16096	17406	16045	16822	16058	16062	16066	16066	16058	56	103	16052	16058	16051	16052	16826	98	83	17207	78	16052	0	17187	16058	78	16053	63344	66105	16778	63266	67053	66115	65987	66236	17032	17420	17181
5012STDY7626433/1-188381	2689	17836	17281	2686	16479	17983	17979	16452	17191	17877	16436	17873	16542	17859	16458	17294	16471	16473	16479	16479	16471	17181	17213	16465	16471	16464	16465	17303	17211	17190	17616	17185	16465	17187	0	16471	17187	16466	63400	66269	17249	63277	67373	66279	66133	66307	17518	17878	17645
5012STDY7626435/1-188381	16442	16832	16328	16441	90	16951	16945	39	16070	16838	57	16834	1473	16826	43	16340	90	84	90	90	80	16068	16080	16	80	15	22	16345	16078	16077	16648	16066	16	16058	16471	0	16060	75	55872	57454	16297	55864	58388	57464	57364	57588	16419	16839	16671
5012STDY7626437/1-188381	17154	17355	16807	17155	16068	17534	17528	16041	90	17422	16025	17416	16098	17408	16047	16824	16060	16064	16068	16068	16060	90	107	16054	16060	16053	16054	16828	102	89	17209	84	16054	78	17187	16060	0	16055	63348	66107	16778	63266	67053	66117	65989	66238	17036	17422	17181
5012STDY7626441/1-188381	16437	16827	16323	16436	33	16946	16940	56	16065	16833	52	16829	1468	16821	62	16335	87	27	33	33	23	16063	16075	69	23	68	69	16340	16073	16072	16643	16061	69	16053	16466	75	16055	0	55867	57446	16292	55861	58382	57456	57357	57581	16414	16834	16666
AJ292/1-188381	63434	63810	63617	63431	55880	64004	63998	55853	63344	63893	55837	63892	55913	63873	55859	63622	55869	55876	55880	55880	55872	63342	63363	55866	55872	55865	55866	63646	63361	63349	63778	63339	55866	63344	63400	55872	63348	55867	0	83214	63594	14223	83169	83218	83085	83248	63656	63898	63763
ATCC700603/1-188381	66243	66373	66193	66241	57458	66433	66425	57435	66114	66405	57419	66400	57452	66386	57441	66201	57454	57456	57458	57458	57452	66113	66126	57448	57452	57447	57448	66208	66122	66120	66316	66113	57448	66105	66269	57454	66107	57446	83214	0	66160	82967	50094	10	12596	12731	66439	66408	66268
CG43/1-188381	17155	17280	156	17159	16303	17347	17343	16278	16778	17307	16262	17299	16259	17291	16284	152	16297	16301	16303	16303	16297	16778	16804	16291	16297	16290	16291	262	16802	16781	17100	16776	16291	16778	17249	16297	16778	16292	63594	66160	0	63524	67191	66170	66077	66253	17077	17304	17066
F2R9/1-188381	63289	63729	63550	63287	55874	63898	63888	55847	63268	63829	55831	63826	55896	63809	55853	63558	55865	55870	55874	55874	55866	63268	63285	55858	55866	55857	55858	63580	63283	63273	63693	63263	55858	63266	63277	55864	63266	55861	14223	82967	63524	0	83126	82971	82855	83045	63581	63832	63675
FDAARGOS_1503/1-188381	67311	67441	67217	67312	58396	67546	67540	58369	67069	67460	58353	67457	58424	67450	58375	67225	58387	58392	58396	58396	58388	67063	67071	58382	58388	58381	58382	67233	67069	67074	67426	67065	58382	67053	67373	58388	67053	58382	83169	50094	67191	83126	0	50090	50181	50371	67416	67465	67400
FDAARGOS_93/1-188381	66253	66383	66203	66251	57468	66443	66435	57445	66124	66415	57429	66410	57462	66396	57451	66211	57464	57466	57468	57468	57462	66123	66136	57458	57462	57457	57458	66218	66132	66130	66326	66123	57458	66115	66279	57464	66117	57456	83218	10	66170	82971	50090	0	12588	12723	66449	66418	66278
G4584/1-188381	66106	66323	66104	66104	57368	66383	66375	57345	66004	66354	57329	66354	57355	66338	57351	66118	57364	57366	57368	57368	57362	66003	66006	57358	57362	57357	57358	66121	66004	66010	66123	66003	57358	65987	66133	57364	65989	57357	83085	12596	66077	82855	50181	12588	0	11784	66238	66361	66078
H1_16_assembly/1-188381	66265	66449	66280	66263	57594	66509	66501	57569	66249	66473	57553	66473	57599	66459	57575	66290	57588	57590	57594	57594	57586	66246	66255	57582	57586	57581	57582	66297	66253	66253	66310	66246	57582	66236	66307	57588	66238	57581	83248	12731	66253	83045	50371	12723	11784	0	66482	66480	66273
H1_20_assembly/1-188381	17446	17641	17099	17447	16427	17693	17685	16400	17022	17695	16384	17685	16408	17674	16406	17118	16419	16421	16427	16427	16419	17020	17060	16413	16419	16412	16413	17125	17058	17027	16820	17020	16413	17032	17518	16419	17036	16414	63656	66439	17077	63581	67416	66449	66238	66482	0	17694	16842
H1_36_assembly/1-188381	17821	1330	17337	17822	16847	8421	8413	16820	17418	44	16804	121	16809	148	16826	17354	16839	16843	16847	16847	16839	17410	17448	16833	16839	16832	16833	17356	17446	17419	17845	17414	16833	17420	17878	16839	17422	16834	63898	66408	17304	63832	67465	66418	66361	66480	17694	0	17817
H1_6_assembly/1-188381	17470	17826	17091	17473	16677	17772	17768	16652	17175	17814	16636	17812	16599	17800	16658	17105	16671	16675	16677	16677	16671	17169	17207	16665	16671	16664	16664	17110	17205	17176	1012	17167	16665	17181	17645	16671	17181	16666	63763	66268	17066	63675	67400	66278	66078	66273	16842	17817	0
H2_26_assembly/1-188381	17143	17340	16796	17144	16073	17521	17515	16046	19	17407	16030	17401	16103	17393	16052	16813	16065	16069	16073	16073	16065	51	102	16059	16065	16058	16059	16817	97	22	17190	7	16059	71	17178	16065	77	16060	63337	66108	16769	63261	67062	66118	65998	66241	17015	17407	17164
H2_41_assembly/1-188381	16420	16812	16306	16419	82	16929	16923	53	16048	16816	37	16812	1451	16804	59	16318	72	76	82	82	72	16046	16058	66	72	65	66	16323	16056	16055	16626	16044	66	16036	16449	72	16038	67	55850	57432	16275	55843	58366	57442	57342	57566	16397	16817	16649
H2_55_assembly/1-188381	17204	17326	286	17208	16339	17394	17390	16314	16824	17349	16298	17345	16293	17337	16320	304	16333	16337	16339	16339	16333	16824	16850	16327	16333	16326	16327	306	16848	16827	17141	16822	16327	16824	17296	16333	16822	16328	63628	66194	270	63563	67219	66204	66107	66284	17115	17350	17105
H2_81_assembly/1-188381	17402	17537	16760	17403	16488	17558	17554	16461	16864	17546	16445	17544	16504	17530	16467	16775	16480	16484	16488	16488	16480	16860	16876	16474	16480	16473	16474	16780	16874	16865	16949	16854	16474	16846	17532	16480	16850	16475	63726	66440	16734	63708	67426	66448	66318	66485	16889	17550	16957
H3_42_assembly/1-188381	1944	17810	17221	1941	16479	17953	17949	16452	17110	17790	16436	17786	16450	17775	16458	17234	16471	16473	16479	16479	16471	17100	17132	16465	16471	16464	16465	17245	17130	17109	17516	17100	16465	17106	1297	16471	17108	16466	63418	66231	17189	63283	67325	66241	66099	66273	17444	17791	17547
H3_66_assembly/1-188381	17826	1332	17346	17827	16852	8425	8417	16825	17424	28	16809	125	16814	152	16831	17363	16844	16848	16852	16852	16844	17416	17454	16838	16844	16837	16838	17365	17452	17425	17852	17420	16838	17426	17883	16844	17428	16839	63901	66411	17313	63835	67468	66421	66364	66483	17705	52	17824
HS11286/1-188381	16270	16640	16199	16269	1910	16812	16806	1885	15893	16652	1869	16648	1906	16634	1891	16207	1904	1908	1910	1910	1904	15891	15901	1898	1904	1897	1898	16216	15899	15900	16569	15887	1898	15881	16346	1904	15881	1899	54867	56261	16168	54865	57198	56271	56179	56424	16308	16653	16515
JCM12419/1-188381	63365	63787	63600	63363	55921	63968	63958	55894	63363	63878	55878	63876	55942	63861	55900	63606	55912	55916	55921	55921	55913	63363	63380	55907	55913	55906	55907	63629	63378	63368	63736	63358	55907	63361	63350	55913	63365	55908	13694	83056	63573	13633	83151	83060	82980	83112	63678	63881	63708
JNQH473/1-188381	67162	67355	67095	67163	58256	67449	67443	58229	66948	67370	58213	67371	58274	67356	58235	67106	58247	58252	58256	58256	58248	66940	66952	58242	58248	58241	58242	67110	66950	66951	67281	66942	58242	66934	67228	58248	66934	58242	83112	50198	67071	83000	10617	50192	50212	50444	67279	67379	67262
JNQH579/1-188381	63285	63632	63511	63285	55820	63826	63818	55793	63247	63738	55777	63733	55820	63714	55799	63515	55811	55816	55820	55820	55812	63247	63264	55804	55812	55803	55804	63541	63262	63252	63682	63242	55804	63245	63267	55810	63249	55807	14476	83266	63483	15032	83189	83270	83159	83281	63547	63741	63639
K1296/1-188381	17399	17887	17127	17402	16666	17757	17755	16639	17199	17844	16623	17844	16626	17842	16645	17141	16658	16662	16666	16666	16658	17193	17231	16652	16658	16651	16651	17148	17229	17200	510	17191	16652	17205	17624	16658	17207	16653	63791	66316	17104	63707	67431	66326	66125	66308	16826	17849	952
K1679/1-188381	17796	1456	17315	17797	16839	8377	8369	16812	17377	258	16796	251	16801	280	16818	17332	16831	16835	16839	16839	16831	17369	17407	16825	16831	16824	16825	17334	17405	17378	17813	17373	16825	17379	17851	16831	17383	16826	63877	66381	17292	63819	67433	66391	66325	66444	17660	266	17783
K1765/1-188381	17400	17534	16761	17401	16502	17560	17556	16475	16867	17541	16459	17539	16518	17529	16481	16776	16494	16498	16502	16502	16494	16863	16879	16488	16494	16487	16488	16781	16877	16868	16955	16857	16488	16849	17532	16494	16853	16489	63745	66453	16735	63724	67438	66461	66326	66494	16897	17545	16963
K2206/1-188381	17333	17820	17061	17336	16604	17697	17693	16577	17135	17775	16561	17775	16560	17773	16583	17075	16596	16600	16604	16604	16596	17129	17167	16590	16596	16589	16589	17082	17165	17136	443	17127	16590	17141	17559	16596	17143	16591	63715	66250	17038	63628	67356	66260	66050	66234	16753	17780	945
K2708/1-188381	17776	1649	17290	17777	16741	8565	8557	16714	17391	689	16698	684	16708	666	16720	17307	16733	16737	16741	16741	16733	17385	17421	16727	16733	16726	16727	17309	17419	17392	17813	17387	16727	17395	17820	16733	17397	16728	63891	66389	17267	63849	67448	66399	66336	66460	17633	697	17792
K2729/1-188381	17149	17344	16790	17150	16077	17525	17519	16050	39	17407	16034	17405	16107	17397	16056	16807	16069	16073	16077	16077	16069	57	108	16061	16069	16060	16061	16811	103	38	17194	33	16061	77	17184	16067	83	16064	63335	66112	16773	63267	67058	66122	65996	66237	17013	17411	17166
KPC142/1-188381	66400	66502	66331	66401	57655	66574	66566	57630	66277	66538	57614	66538	57660	66524	57636	66346	57649	57653	57655	57655	57649	66274	66285	57643	57649	57642	57643	66347	66283	66281	66430	66274	57643	66266	66444	57649	66268	57644	83206	15471	66309	83000	50969	15463	15427	15375	66469	66545	66386
KPN029/1-188381	63123	63582	63399	63123	55749	63798	63788	55722	63171	63669	55706	63664	55771	63650	55728	63403	55740	55744	55749	55749	55741	63171	63176	55735	55741	55734	55735	63427	63174	63176	63561	63166	55735	63157	63132	55741	63159	55736	13448	83134	63371	14465	83102	83138	83004	83143	63458	63672	63546
KqPF26/1-188381	66337	66460	66294	66337	57619	66488	66480	57596	66248	66483	57580	66483	57614	66470	57602	66302	57615	57617	57619	57619	57613	66245	66256	57609	57613	57608	57609	66309	66254	66252	66376	66245	57609	66237	66394	57615	66239	57608	83301	12327	66269	83038	50053	12319	12686	12475	66479	66490	66338
KqPF9/1-188381	66404	66539	66274	66404	57648	66602	66594	57625	66326	66566	57609	66566	57637	66556	57631	66284	57644	57646	57648	57648	57642	66325	66336	57638	57642	57637	57638	66289	66334	66332	66427	66325	57638	66317	66433	57644	66317	57637	83239	12733	66247	83017	50122	12725	11747	11880	66507	66573	66387
LKP817909/1-188381	17322	17479	16960	17323	16318	17578	17570	16291	16910	17513	16275	17505	16332	17489	16297	16980	16310	16312	16318	16318	16310	16908	16946	16304	16310	16303	16304	16983	16944	16913	16809	16908	16304	16918	17361	16310	16924	16305	63577	66268	16940	63487	67226	66278	66076	66303	3463	17514	16835
SCKP020079/1-188381	16398	16865	16349	16397	1720	16900	16894	1695	16067	16857	1679	16853	1671	16848	1701	16361	1714	1718	1720	1720	1714	16065	16079	1708	1714	1707	1708	16368	16077	16074	16651	16065	1708	16055	16465	1714	16055	1709	55964	57517	16318	55938	58500	57527	57425	57667	16414	16858	16714
WCHKP19/1-188381	63164	63583	63375	63161	55685	63794	63788	55658	63143	63672	55642	63670	55730	63654	55664	63379	55674	55681	55685	55685	55677	63143	63150	55671	55677	55670	55671	63401	63148	63148	63534	63138	55671	63131	63139	55677	63135	55672	14780	83035	63347	15064	83110	83039	82905	83124	63425	63675	63512
X39/1-188381	63266	63705	63516	63264	55836	63878	63870	55809	63296	63797	55793	63793	55852	63773	55815	63523	55827	55832	55836	55836	55828	63296	63311	55822	55828	55821	55822	63547	63309	63301	63673	63291	55822	63292	63248	55828	63296	55823	14100	83071	63489	13926	83113	83075	82969	83147	63572	63800	63643
e1602/1-188381	17814	1328	17344	17815	16864	8411	8403	16837	17408	112	16821	119	16826	146	16843	17361	16856	16860	16864	16864	16856	17400	17438	16850	16856	16849	16850	17363	17436	17409	17842	17404	16850	17410	17871	16856	17414	16851	63900	66414	17319	63842	67461	66424	66360	66479	17683	120	17812
reference/1-188381	16270	16640	16199	16269	1910	16812	16806	1885	15893	16652	1869	16648	1906	16634	1891	16207	1904	1908	1910	1910	1904	15891	15901	1898	1904	1897	1898	16216	15899	15900	16569	15887	1898	15881	16346	1904	15881	1899	54867	56261	16168	54865	57198	56271	56179	56424	16308	16653	16515
min: 0 max: 83323
[truncated: 26 more columns]
