# Supplementary material for: Comparative genomics and virulome analysis reveal unique features associated with clinical strains of Klebsiella pneumoniae and Klebsiella quasipneumoniae from Trinidad, West Indies
Source: PLoS One. 2023 Jul 10;18(7):e0283583. doi: 10.1371/journal.pone.0283583 (PMC10332597; doi:10.1371/journal.pone.0283583)
Supplement: S2 Table — (XLSX) [file pone.0283583.s002.xlsx]

## Sheet: Plasmids predicted
Table 3.3. Plasmids predicted
Isolate	Plasmid	Identity	Contig	accession number/ref
H1_16	Col440I	96.5	31	CP023920
H1_16	IncFIB(K)	98.9	20	JN233704
H1_20	IncFIB(K)	98.9	33	JN233704
H1_20	IncFIB(pKPHS1)	98.4	16	CP003223
H1_36	Col440I	95.6	31	CP023920
H1_36	IncFIB(K)	100	29	JN233704
H1_36	IncFIB(pKPHS1)	98.9	14	CP003223
H1_36	IncFII(K)	96	21	CP000648
H1_36	IncR	100	30	DQ449578
H1_6	FIA(pBK30683)	97.3	22	KF954760
H1_6	IncFIB(K)	98.9	35	JN233704
H2_26	Col(pHAD28)	91.1	37	KU674895
H2_26	Col440I	94.7	36	CP023920
H2_26	IncFIB(K)	98.9	20	JN233704
H2_26	IncFII(K)	96	22	CP000648
H2_41	ColRNAI 100	100	38	DQ298019
H2_41	IncFIB(K)	100	34	JN233704
H2_41	IncFII(K)	97.3	23	CP000648
H2_41	IncR	100	36	DQ449578
H2_55	IncHI1B(pNDM-MAR)	99.3	16	JN420336
H2_55	repB	100	16	AP006726
H2_81	IncFIB(K)	98.9	32	JN233704
H2_81	IncFII(K)	96	22	CP000648
H3_42	Col440II	97.2	35	CP023921
H3_42	IncFIB(K)	98.9	26	JN233704
H3_66	Col(pHAD28)	92.3	38	KU674895
H3_66	IncFIB(K)	100	31	JN233704
H3_66	IncFIB(pNDM-Mar)	100	13	JN420336
H3_66	IncFII(K)	96	21	CP000648
H3_66	IncHI1B(pNDM-MAR)	100	13	JN420336
H3_66	IncR	100	32	DQ449578

## Sheet: Phage predicted
Table S2. Phages predicted
Isolate	Contig	Phage
H2_81	5	Cronob ENT47670
H1_20	22	Edward GF2
H1_16	12	Entero C1
H2_55	1	Entero mEp234
H3_42	9	Entero mEp235
H1_6	2	Entero mEp237
H2_41	15	Entero mEp237
H1_16	9	Erwini vB EhrS
H1_6	13	Escher 500465
H2_26	2	Escher 500465
H2_26	4	Escher HK639
H2_55	3	Escher phiV10
H2_26	9	Klebsi 4LV2017
H2_81	23	Klebsi phiKO2
H3_42	2	Klebsi phiKO2
H1_36	10	Klebsi ST15 OXA48phi14.1
H3_66	14	Klebsi ST15 OXA48phi14.1
H1_36	2	Klebsi ST16 OXA48phi5.4
H2_41	3	Pectob ZF40
H1_6	17	Salmon 118970
H1_20	1	Salmon 118970
H2_26	23	Salmon 118970
H1_6	2	Salmon Fels
H1_16	4	Salmon Fels
H1_36	2	Salmon Fels
H2_41	22	Salmon SEN34
H2_55	2	Salmon SEN34
H3_42	2	Salmon SPN3UB
H1_20	16	Salmon SSU5
H1_36	14	Salmon SSU5
