# Supplementary material for: Comparative genomics and virulome analysis reveal unique features associated with clinical strains of Klebsiella pneumoniae and Klebsiella quasipneumoniae from Trinidad, West Indies
Source: PLoS One. 2023 Jul 10;18(7):e0283583. doi: 10.1371/journal.pone.0283583 (PMC10332597; doi:10.1371/journal.pone.0283583)
Supplement: S3 Table — (XLSX) [file pone.0283583.s003.xlsx]

## Sheet: Genes associated with sidero
Table 3.5. Category of iron uptake system in local clinical K. pneumoniae and K. quasipneumoniae isolates.
Isolate	Iron Uptake System-Category (n = number of genes in the cluster)
	iuc	Ent	iro	ybt
	(n = 5)	(n = 13)	(n = 5)	(n = 11)
H1_6	1	+	2	-
H1_16	1	+	2	-
H1_20	1	+	2	-
H1_36	1	+	2	-
H2_26	1	+	2	-
H2_41	1	+	2	+
H2_55	+	+	2	-
H2_81	1	+	2	-
H3_42	1	+	2	-
H3_66	1	+	2	-
The numbers indicate the number of genes in each category, whereas the ‘+’ and ‘-’ indicates that the cluster of genes for the category was present or absent, respectively.

## Sheet: Serotypes
Table 3.6. Distribution of the K and O serotypes among local clinical K. pneumoniae and K. quasipneumoniae isolates.
Isolate	K serotype	O serotype
H1_6	K113	O1/O2 Variant 2
H1_20	K120	O1/O2 Variant 2
H1_36	K24	O1/O2 Variant 1
H2_26	K102	O1/O2 Variant 2
H2_41	K105	O1/O2 Variant 2
H2_55	K2	O1/O2 Variant 1
H2_81	K23	O1/O2 Variant 2
H3_42	K46	O3b
H3_66	K24	O1/O2 Variant 1
H1_16	K10	O5

## Sheet: Secretion system
Table S3. Secretion systems detected in local clinical K. pneumoniae and K. quasipneumoniae isolates.
Strain	Secretion systems
	T1SS	T2SS	T4SS	T6SS
H1_6	P	+	-	+
H1_16	P	+	+	-
H1_20	+	+	+	+
H1_36	P	+	+	+
H2_26	+	+	+	+
H2_41	P	+	+	+
H2_55	+	+	-	+
H2_81	P	+	-	+
H3_42	P	+	+	+
H3_66	+	+	+	+
The ‘+’ and ‘-’ indicate the presence or absence of the secretion system, respectively. The P indicates that the omf region in T1SS was found outside of the ABC/MFP conserved region and is defined as a possible loner region according to the database used to detect the secretion system.
